# Supplementary material for: Estrogen receptor positive breast cancers have patient specific hormone sensitivities and rely on progesterone receptor
Source: Nat Commun. 2022 Jun 6;13:3127. doi: 10.1038/s41467-022-30898-0 (PMC9170711; doi:10.1038/s41467-022-30898-0)
Supplement: Supplementary file 4 — Source Data [file 41467_2022_30898_MOESM4_ESM.xlsx]

## Sheet: Fig.1b
CTRL	E0.01	E0.15	E0.3	E0.6	E2+P4	P4
17.7653	13.0238	377.824	523.758	1412.14	136.737	0.279565
17.1773	9.56109	374.975	503.05	1204.7	221.485	2.18245
15.8305		259.562	387.644	950.633	66.7722	2.45978
12.5935			313.585		458.857	3.11361
11.1704			297.166		241.96	3.14542
9.49817			578.33		219.977	4.02208
9.33231			505.675		567.812	4.7444
8.61053			528.848		429.975	5.24049
8.29453			739.884		499.985	5.2889
8.21521			420.318		370.214	5.64169
7.7491			585.509		344.778	6.13224
7.56982			491.397		420.692	6.20864
7.26656			456.942		499.115	6.21577
7.04843			693.103		826.275	6.22081
6.96937			770.666		486.514	6.27448
6.89757			505.428		395.632	6.59823
6.86003			354.602		472.904	6.63592
6.74624			472.904		668.266	6.76272
6.74555			221.485		408.619	6.76548
6.26947			66.7722		425.802	6.77496
6.23185			709.255		625.057	6.77998
6.14366			535.327		458.72	6.80234
6.11083			333.505		181.293	6.90903
5.55073			384.583		258.922	6.95123
5.46994			270.352		290.454	7.12455
4.71038			486.282		1101.83	7.67234
2.30697			568.972		644.526	9.89018
2.18971			811.109		704.447	15.6794
2.18123			588.281		47.4443
0.134913			541.649		434.088
0.129711			381.257		328.232
0.124109			441.459		462.664
0.121878			389.402		496.213
-0.21023			224.541		333.687
0.5			451.315		479.262
0.5			554.846		383.11
0.5			561.885		662.568
0.5			805.783		674.749
0.5			866.075		536.325
0.5			807.738		668.889
0.5			402.358
0.5			781.744
0.5			774.064
0.5			717.357
0.5
0.5
0.5

## Sheet: Fig.1c
CTRL	E0.01	E0.15	E0.3	E0.6	E2+P4	P0.5	P6.6	P20
21.4492	0.121774	0.283034	0.372656	0.247176	27.3461	6.68	3.61128	26.0868
0.940423	0.167572	0.373391	0.178067	0.275782	30.9965	1.19	1.90645	17.037
4.71909		0.26651	0.144282	0.182391	0.35755	2.9	1.88092	15.23
1.09133			0.09084		3.72095	1.16	6.78889	27.08
0.488501			0.220481		18.7246	2.45	0.146674	20.31
0.574582			0.151237		12.9629	0.5	4.84662	29.51
0.856914			0.149512		9.09039	1.48	10.6275	32.83
1.03669			0.0584		36.0354	0.52	6.00549	25.68
0.435623			0.048213		14.095	3.03	8.90829	23.141
0.940361			0.095629		37.7871	7.65		9.42914
0.372756			0.184517		22.5579	3.17		6.77193
0.273913			0.155692		29.287	4.77		12.4275
3.81082			0.435879		27.7214	5.97		11.8847
3.83506			0.177808		19.3293	1.69		15.0625
0.957725			0.278729		31.8214			18.2005
2.20242			0.217852		15.1105			17.4253
2.97731			0.41818		24.6305			14.3511
2.8866			0.496727		27.3771			18.1458
3.81259			9.19081		19.8333			16.1818
6.61548			2.73208		15.3881			17.0466
2.80324			1.84191		40.5669			21.5862
3.8959			2.17364		26.3105			19.5419
0.532199			1.89532		4.75797			19.9415
13.0009			5.36523		3.4468			20.5774
3.92397			0.581473		27.708			25.5091
10.2618			0.253283		30.9737			19.6866
4.95946			0.213728		20.2865			24.9633
4.86896			0.153918		30.7759			34.1555
17.5737			4.74046		33.8958			2.32535
0.526361			3.28922		37.637			1.66866
1.00086			2.10617		13.543			17.5999
0.677923			3.09925		16.101			41.5374
0.106802			0.208244		18.1251			26.2791
7.96164			0.268681		14.6964			31.9303
4.40028			0.232527		14.2872			21.1829
0.740116			0.236035		14.2201			13.0584
17.8596			0.145752		22.0666			30.8793
2.16787			0.202555		18.2984			41.159
2.47576			0.260707		35.5544			13.331
0.849387			0.467018		27.8827			11.507
1.18104			0.238899		25.2622			12.572
2.47827			0.284955		17.975			12.4831
1.01127			0.534681					20.1327
3.06655			0.254617					16.0783
0.50154			0.265058					27.37
0.654739			0.205323					15.5813
1.28272			0.253601					22.008
0.61402			0.13					23.6739
4.04			0.04					24.484
2.89			0.07					30.8119
0.45			0.09					31.8835
0.47			0.08
15.19			0.2
0.58
0.11
7.98
0.46
11.19
0.95

## Sheet: Fig.1e
CTRL	E2	P4	E2+P4
14.21	17.4	17.02	17.31
10.3	-3.39	12	17.6
4.87	-5.77	18.4	12.71
20.85	4	15.06	11.48
14.89	6.66	13.88	15.33
8.96	10.99	16.05	10.55
9.14	7.66	21.62	3.79
3.06	-2.03	19.47	21.08
6.86	14.78	27.53	16.73
5.41	9.89	26.51	19.23
2.54	-3.13	22.55	7.02
6.54	-4.29	12.4	13.4
-0.64	-1.39	9.83	29.94
1.94	6.11	31.79	38.06
-3.49	16.33	29.92	18.46
0.51	13.24	29.12	35.1
6.63		36	40.39
3.65			35.74
10.95
1.52
-1.43
-3.84
-0.45
-2.63
11.8
23.48
14.35
23.32
14.13
7.31
6.42
17.77
1.77
18.83
30
17.04

## Sheet: Fig.1f
Days	CTRL																															E2 0.01 mg								E2 0.15 mg
1	1	1	1	1	1	1	1	1	1	1	1	1	1	1	1	1	1	1	1	1	1	1	1	1	1	1	1	1	1	1	1	1	1	1	1	1	1	1	1	1	1	1	1	1	1	1	1	1	1
8	20.1	16.73	10.44	4.9	2.11	3.22	10.07	4.67	7.06	1	1.35	0.61	1.06	0.3	0.36	1.32	0.68	1.07	0.59	0.51	1.48	2.2	0.74	10.71	4.5	6.95	10.82	3.4	1.99	0.48	0.16	6.76	10.5	8.05	11.72	7.95	7.84	5.45	9.87	7.2	8.76	11.61	7.21	3.98	7.33	11.4	9.16	2.11	12.75
15	43.55	34.51	19.2	3.87	4.22	4.81	21.93	10.82	9.71	0.52	0.26	1.01	1.92	0.97	0.8	0.91	0.68	0.97	0.51	0.59	0.9	1.23	0.26	13.93	5.35	8.42	23.42	4.44	12.26	36.63	11.81	35.64	24.24	48.89	93.75	46.59	33.22	36.24	54.54	6.39	11.06	14.83	10.37	32.43	33.31	79.43	76.2	1.26	4.36
21	25.42	36.91	17.73	9.59	8.23	9.82	30.8	16.95	8.63	9.25	10.72	2.03	2.88	1.84	1.71	1.69	0.84	1.66	0.62	0.72	0.81	3.06	0.53	68.86	8.03	36.3	50.61	3.53	15.71	106.62	21.39	144.33	63.48	178.28	451.09	79.64	45.73	87.88	94.22	37.36	139.71	133.15	69.94	135.88	84.31	134.92	237.42	103.77	573.95
28	22.82	18.9	13.55	10.95	5.89	7.46	51.58	24.08	27.29	12.4	10.36	3.51	7.97	2.81	2.69	7.02	2.59	4.61	2.07	1.42	2.49	6.33	1.46	263.86	68.92	49.84	54.04	1.96	33.05	129.93	44.43	321.71	94.52	177.15	468.34	128.23	121.11	216.89	191.34	90.74	390.37	503.91	112.41	618.21	244.69	271.68	802.1	473.85	2801.4
36	25.07	19.6	16.93	9.79	9.52	9.96	29.29	17.87	18.65	15.58	16.46	0.63	2.98	0.95	0.84	1.63	1.03	0.75	1.1	0.43	0.13	0.35	0.08	203.08	76.18	31.91	48.97	12.18	54.03	200.46	60.41	739.93	164.95	291.31	1659.48	174.39	145.5	188.25	302.74	67.49	290.89	1489.63	226.66	1935.17	507.69	394.55	1009.25	1293.14	3362.07
42	19.62	43.68	19.85	8.63	13.15	12.46	29.29	17.87	18.65	15.83	15.37	4.38	10.65	3.92	2.74	2.2	1.32	1.41	1.39	0.66	2.77	13.89	2.78	484.53	112.37	59.09	46.4	9.99	107.9	297.78	112.14	376.17	87.64	672.62	1720.25	117.88	59.74	284.36	183.17	116.25	690.4	2179.91	236.4	2163.05	537.69	532.69	2511.1	2190.9	4685.19
[truncated: 33 more columns]

## Sheet: Fig.1g
CTRL															E2 0.01 mg		E2 0.15 mg					E2 0.3 mg															E2 0.6 mg
1.2	1.77	0.03	2.18	0.01	0.15	1.67	1.66	0.34	0.36	2.08	0.56	1.11	0.61	1.27	8.43	1.63	8.43	1.63	105.07	11.69	1.14	7.4	4.76	6.9	168.8	141.3	10.52	2.22	86.58	2.72	5.37	47.64	12.1	0.07	8.47	0.19	5.37	47.64	12.1
0.93	0.78	1.29	2	1.27	0.23	0.51	1.92	0.08	5.37	0.01	9.57	0.49	1.94	0.57	105.77	504.03	105.77	504.03	4572.49	728.54	503.29	21.41	10.68	50.12	230.25	88.99	122.92	564.87	7444	2324.76	1762.48	1650.68	5445.25	70.53	259.62	124.25	1762.48	1650.68	5445.25
0.86	1.77	0.37	3.46	0.03	0.11	0.4	1.65	0.35	1.3	0.69	1.01	0.02	2.58	0.4	1.96	40.04	1.96	40.04	13.23	3.62	1.7	0.25	0.39	0.52	4.68	12.08	2.05	42.31	49.04	2.91	18.48	9.15	20.79	0.07	1.2	0.3	18.48	9.15	20.79
1.63	1.32	0.05	2.125	0.26	0.475	1.15	0.48	1.52	0.325	2.675	0.01	1.26	1.54	0.19	2.45	2.45	2.45	2.45	3.93	12.115	1.385	6.305	18.62	6.775	8.78	7.175	12.78	7.395	136.905	0.365	2.88	65.245	23.11	5.03	4.99	0.67	2.88	65.25	23.11

## Sheet: Fig.1i
	CTRL															E2 0.01 mg		E2 0.15 mg					E2 0.3 mg															E2 0.6 mg
Brain	1.2	1.77	0.03	2.18	0.01	0.15	1.67	1.66	0.34	0.36	2.08	0.56	1.11	0.61	1.27	8.43	1.63	8.43	1.63	105.07	11.69	1.14	7.4	4.76	6.9	168.8	141.3	10.52	2.22	86.58	2.72	5.37	47.64	12.1	0.07	8.47	0.19	5.37	47.64	12.1
Lung	0.93	0.78	1.29	2	1.27	0.23	0.51	1.92	0.08	5.37	0.01	9.57	0.49	1.94	0.57	105.77	504.03	105.77	504.03	4572.49	728.54	503.29	21.41	10.68	50.12	230.25	88.99	122.92	564.87	7444	2324.76	1762.48	1650.68	5445.25	70.53	259.62	124.25	1762.48	1650.68	5445.25
Liver	0.86	1.77	0.37	3.46	0.03	0.11	0.4	1.65	0.35	1.3	0.69	1.01	0.02	2.58	0.4	1.96	40.04	1.96	40.04	13.23	3.62	1.7	0.25	0.39	0.52	4.68	12.08	2.05	42.31	49.04	2.91	18.48	9.15	20.79	0.07	1.2	0.3	18.48	9.15	20.79
Bone	1.63	1.32	0.05	2.125	0.26	0.475	1.15	0.48	1.52	0.325	2.675	0.01	1.26	1.54	0.19	2.45	2.45	2.45	2.45	3.93	12.115	1.385	6.305	18.62	6.775	8.78	7.175	12.78	7.395	136.905	0.365	2.88	65.245	23.11	5.03	4.99	0.67	2.88	65.25	23.11

## Sheet: Fig.1j_MCF7
MCF7
Days	CTRL_1	CTRL_2	CTRL_3	CTRL_4	CTRL_5	CTRL_6	CTRL_7	CTRL_8	CTRL_9	CTRL_10	CTRL_11	CTRL_12	CTRL_13	CTRL_14	CTRL_15	CTRL_16	CTRL_17	CTRL_18	CTRL_19	CTRL_20	CTRL_21	CTRL_22	CTRL_23	CTRL_24	CTRL_25	CTRL_26	CTRL_27	CTRL_28	CTRL_29	CTRL_30	CTRL_31	E2_1	E2_2	E2_3	E2_4	E2_5	E2_6	E2_7	E2_8	E2_9	E2_10	E2_11	E2_12	E2_13	E2_14	E2_15	E2_16	E2_17	E2_18
1	7560000000	1630000000	5910000000	6190000000	11900000000	25700000000	14500000000	13300000000	19400000000	2420000000	405000000	4710000000	13600000	142000000	321000000	213000000	90200000	71700000	38800000	47700000	2710000000	2810000000	1930000000	1560000000	1400000000	775000000	643000000	897000000	3680000000	1090000000	2660000000	4870000	118000000	274000000	12400000	2610000	165000000	384000000	4930000	79200000	12000000	63600000	197000000	30900000	223000000	1060000000	10300000	353000000	904000000
9	4650000000	1730000000	1790000000	2220000000	15700000000	17600000000	15600000000	7810000000	9900000000	3570000000	892000000	3480000000	146000000	640000000	2230000000	2300000000	307000000	143000000	18500000	7550000	1210000000	1390000000	587000000	358000000	1600000000	1460000000	1030000000	1760000000	3460000000	2750000000	4640000000	41400000	1030000000	3520000000	231000000	11100000	1420000000	5020000000	79000000	1070000000	32700000	179000000	446000000	61100000	733000000	2850000000	8080000	1340000000	2550000000
16	7670000000	3130000000	5750000000	4930000000	10800000000	17600000000	14100000000	6840000000	11500000000	2170000000	498000000	1210000000	190000000	761000000	2700000000	4980000000	401000000	879000000	1420000000	563000000	10900000000	12600000000	10200000000	5010000000	4000000000	4030000000	3000000000	4760000000	20400000000	15100000000	19300000000	343000000	7430000000	15700000000	839000000	84300000	7400000000	28800000000	410000000	5350000000	311000000	294000000	695000000	91400000	1240000000	4640000000	209000000	16300000000	52400000000
23	15400000000	4690000000	10900000000	10600000000	20000000000	21500000000	24100000000	8210000000	14000000000	1970000000	1240000000	2500000000	939000000	1140000000	11700000000	10800000000	319000000	1130000000	4140000000	1020000000	15800000000	18200000000	15000000000	7330000000	9330000000	8680000000	6200000000	10000000000	26200000000	13700000000	21600000000	2550000000	27100000000	23200000000	2050000000	191000000	16900000000	84500000000	2360000000	17700000000	77200000	2750000000	2920000000	484000000	7150000000	27500000000	310000000	23700000000	77300000000
29	26500000000	13000000000	16600000000	16700000000	83300000000	66600000000	67000000000	27500000000	27600000000	6020000000	2570000000	6890000000	3600000000	9810000000	16000000000	11500000000	177000000	2370000000	5040000000	2120000000	20600000000	23900000000	19900000000	9650000000	14700000000	13300000000	9390000000	15200000000	32100000000	12400000000	24000000000	4520000000	37200000000	60500000000	5340000000	300000000	13500000000	134000000000	8660000000	55400000000	915000000	5220000000	5140000000	876000000	13100000000	50300000000	410000000	31200000000	102000000000
36	4760000000	4860000000	5610000000	5190000000	19300000000	26400000000	10900000000	14600000000	8370000000	313000000	141000000	361000000	2770000000	10800000000	10300000000	10400000000	1100000000	3870000000	7780000000	2880000000	19200000000	21300000000	19300000000	19400000000	20600000000	20400000000	13800000000	31500000000	19800000000	9840000000	17800000000	14600000000	55500000000	35800000000	3020000000	1260000000	36200000000	185000000000	22600000000	79400000000	1470000000	3370000000	3200000000	523000000	7620000000	29300000000	888000000	35700000000	129000000000
44	33100000000	17400000000	23200000000	16900000000	26100000000	34000000000	20500000000	18400000000	12800000000	6710000000	5630000000	13100000000	6610000000	16000000000	19000000000	9870000000	902000000	7730000000	11600000000	5350000000	17700000000	18700000000	18700000000	29200000000	26600000000	27500000000	18200000000	47900000000	7440000000	7310000000	11700000000	14000000000	81000000000	83900000000	28600000000	3950000000	64400000000	389000000000	50700000000	160000000000	1820000000	1520000000	1270000000	171000000	2170000000	8260000000	1370000000	40200000000	156000000000
[truncated: 81 more columns]

## Sheet: Fig.1j_T47D
T47D
Days	CTRL_1	CTRL_2	CTRL_3	CTRL_4	CTRL_5	CTRL_6	CTRL_7	CTRL_8	CTRL_9	CTRL_10	CTRL_11	CTRL_12	CTRL_13	CTRL_14	CTRL_15	CTRL_16	CTRL_17	CTRL_18	CTRL_19	CTRL_20	CTRL_21	E2_1	E2_2	E2_3	E2_4	E2_5	E2_6	E2_7	E2_8	E2_9	E2_10	E2_11	E2_12	E2_13	E2_14	E2_P4_1	E2_P4_2	E2_P4_3	E2_P4_4	E2_P4_5	E2_P4_6	E2_P4_7	E2_P4_8	E2_P4_9	E2_P4_10	E2_P4_11	E2_P4_12	E2_P4_13	E2_P4_14
1	32500000	91800000	22800000	15300000	3400000	33300000	11600000	1520000	92800000	44200000	12300000	3840000	18100000	13100000	376000000	171000000	132000000	96900000	132000000	30100000	98100000	68600000	20300000	15000000	29000000	70900000	386000000	815000000	50400000	104000000	139000000	154000000	39800000	145000000	267000000	17000000	1580000	34300000	8540000	64300000	114000000	10900000	27800000	2680000	25000000	21400000	9140000	95700000	61000000
3	30100000	41000000	16700000	8820000	-314000	1190000	398000	146000	103000000	29000000	8380000	2270000	41100000	19000000	808000000	281000000	20400000	80800000	372000000	26800000	438000000	109000000	21200000	23600000	35400000	451000000	1130000000	1560000000	354000000	113000000	459000000	428000000	321000000	549000000	1170000000	31400000	2120000	67500000	12000000	139000000	92700000	17500000	22100000	1210000	27200000	11800000	5530000	152000000	26000000
10	87500000	58500000	17600000	11800000	7140000	33900000	49900000	1080000	346000000	145000000	22900000	1480000	95800000	111000000	987000000	591000000	321000000	466000000	544000000	29500000	320000000	603000000	131000000	176000000	171000000	3230000000	6360000000	9190000000	1610000000	728000000	1480000000	1860000000	1180000000	1840000000	2300000000	365000000	30300000	620000000	217000000	380000000	577000000	35400000	84000000	3100000	9600000	50100000	42400000	1090000000	121000000
17	67100000	37600000	17800000	15600000	13400000	88800000	88500000	1840000	303000000	189000000	36300000	1120000	154000000	188000000	1480000000	1090000000	494000000	557000000	156000000	33400000	219000000	1460000000	857000000	375000000	716000000	4320000000	5630000000	7890000000	3040000000	431000000	2600000000	3380000000	3690000000	2990000000	6650000000	618000000	56700000	914000000	147000000	982000000	1540000000	82200000	205000000	1130000	210000	3190000	557000	2520000000	468000000
24	10600000	2670000	4130000	1530000	70200000	586000000	382000000	16900000	2790000000	1110000000	200000000	12600000	199000000	290000000	2050000000	1360000000	735000000	789000000	306000000	35000000	167000000	4110000000	1940000000	855000000	1230000000	2120000000	3660000000	5300000000	1930000000	198000000	960000000	5900000000	1280000000	4380000000	3670000000	2840000000	430000000	4090000000	1300000000	5230000000	7520000000	507000000	994000000	67400000	2000000	525000000	50400000	16000000000	2560000000
32	105000000	38300000	55900000	30600000	61400000	657000000	384000000	20300000	2920000000	1580000000	296000000	15800000	165000000	212000000	1480000000	1150000000	584000000	694000000	169000000	84800000	263000000	17800000000	4850000000	5720000000	3800000000	13800000000	12700000000	24200000000	9710000000	682000000	5980000000	10300000000	3310000000	8360000000	7000000000	7190000000	1260000000	7930000000	2720000000	15500000000	21700000000	2810000000	5420000000	247000000	17500000	1160000000	662000000	44400000000	6620000000
37	537000000	611000	153000000	275000	149000000	1310000000	487000000	39600000	4680000000	2580000000	362000000	10900000	203000000	107000000	2090000000	742000000	641000000	216000000	1850000000	343000000	750000000	23200000000	8630000000	4880000000	5910000000	6120000000	10100000000	23200000000	8180000000	51900000	8060000000	48000000000	12500000000	27800000000	25900000000	15700000000	911000000	19700000000	485000000	23300000000	23700000000	4250000000	6470000000	204000000	1310000000	3180000000	39600000	52400000000	8770000000
46	919000000	177000000	163000000	110000000	14200000	462000000	255000000	19000000	4680000000	2580000000	362000000	10900000	678000000	411000000	3620000000	1770000000	1120000000	1230000000	2750000000	183000000	1050000000	23200000000	8630000000	4880000000	5910000000	29500000000	31900000000	30300000000	12100000000	1600000000	13500000000	39200000000	9890000000	45100000000	25900000000	22500000000	4610000000	22100000000	9680000000	68600000000	52500000000	13700000000	16600000000	779000000	280000000	5100000000	1150000000	102000000000	19100000000
[truncated: 39 more columns]

## Sheet: Fig.1j_HCC1428
HCC1428
Days	CTRL_1	CTRL_2	CTRL_3	CTRL_4	CTRL_5	CTRL_6	CTRL_7	E2_1	E2_2	E2_3	E2_4	E2_5	E2_6	E2_7	E2_8	E2_P4_1	E2_P4_2	E2_P4_3	E2_P4_4	E2_P4_5	P4_1	P4_2	P4_3	P4_4	P4_5	P4_6	P4_7
1	76300000	2300000000	887000000	1360000000	349000000	691000000	417000000	316000000	171000000	16000000	648000000	135000000	1570000000	48700000	323000000	93500000	222000000	3300000	531000000	99700000	1780000000	40600000	97500000	635000000	127000000	143000000	987000000
7	151000000	2310000000	886000000	1600000000	976000000	1890000000	1330000000	551000000	174000000	21500000	1080000000	167000000	2480000000	125000000	509000000	179000000	810000000	36500000	857000000	634000000	1280000000	99000000	478000000	1730000000	1320000000	1860000000	2060000000
14	122000000	2150000000	2090000000	1920000000	1350000000	918000000	2090000000	789000000	215000000	98900000	2330000000	1970000000	4920000000	146000000	1100000000	337000000	1810000000	95300000	2350000000	1100000000	3000000000	74800000	13700000	2690000000	2730000000	3130000000	5150000000
25	120000000	2500000000	2140000000	2240000000	2110000000	2600000000	2200000000	4260000000	289000000	155000000	3740000000	3170000000	8350000000	170000000	1740000000	480000000	3130000000	80200000	5660000000	1510000000	2610000000	82300000	860000000	2390000000	2090000000	2510000000	3610000000
35	212000000	2980000000	3350000000	3560000000	4620000000	6440000000	3400000000	7740000000	364000000	178000000	4270000000	4730000000	9280000000	415000000	5670000000	828000000	6650000000	134000000	16100000000	2640000000	10700000000	172000000	1640000000	4170000000	2680000000	4140000000	4440000000
42	304000000	3460000000	4570000000	4880000000	5230000000	5850000000	1850000000	18500000000	1900000000	368000000	12300000000	9310000000	19200000000	938000000	14200000000	1160000000	7470000000	130000000	15200000000	4810000000	13400000000	258000000	2250000000	4660000000	2910000000	4020000000	3510000000
46	484000000	4880000000	7050000000	7180000000	6780000000	10400000000	3700000000	29300000000	3440000000	629000000	22100000000	12600000000	25000000000	1630000000	5340000000	3490000000	19800000000	252000000	31100000000	12000000000	16100000000	258000000	2250000000	5030000000	5830000000	6860000000	6930000000

## Sheet: Fig.1j_MDA-MB-134-VI
MDA-MB-134-VI
Days	CTRL_1	CTRL_2	CTRL_3	CTRL_4	CTRL_5	CTRL_6	CTRL_7	CTRL_8	E2_1	E2_2	E2_3	E2_4	E2_5	E2_6	E2_7	E2_8	E2_9	E2_10	E2_11	E2_P4_1	E2_P4_2	E2_P4_3	E2_P4_4	E2_P4_5	E2_P4_6	P4_1	P4_2	P4_3	P4_4	P4_5	P4_6	P4_7	P4_8
1	873700000	366000000	1683000000	256300000	1649000000	329000000	344800000	282000000	2602000000	2938000000	1440000000	1504000000	552400000	3933000000	71510000	377400000	443400000	227600000	869600000	617000000	347000000	341000000	318000000	678000000	728000000	576000000	865000000	805000000	92200000	271000000	67200000	813000000	1180000000
7	1183000000	442200000	1191000000	167900000	1335000000	331300000	380800000	254700000	910400000	767900000	1748000000	1577000000	823800000	6051000000	208100000	359900000	368500000	410700000	714200000	1700000000	890000000	1040000000	429000000	1530000000	1580000000	698000000	1040000000	1440000000	153000000	447000000	91900000	1370000000	1790000000
16	1148000000	680800000	2206000000	395200000	2531000000	495400000	489900000	440000000	1459000000	2181000000	893000000	854900000	969100000	7436000000	132700000	725000000	34930000	21400000	1370000000	2060000000	1110000000	1260000000	872000000	1780000000	1730000000	1020000000	1370000000	1510000000	279000000	780000000	105000000	2030000000	2600000000
22	1482000000	1009000000	3122000000	485900000	3024000000	654400000	564600000	592900000	6570000000	8523000000	4565000000	4376000000	1339000000	10440000000	39700000	8112000	1113000000	562400000	1518000000	3190000000	1410000000	1680000000	1150000000	2190000000	2100000000	1070000000	1190000000	1800000000	335000000	938000000	174000000	2830000000	2220000000
28	1875000000	901800000	3274000000	541600000	3087000000	666600000	588700000	781900000	66250000	31310000	26870000	68530000	1960000000	10370000000	335700000	818500000	1123000000	1301000000	1785000000	3700000000	1950000000	2210000000	1280000000	2380000000	2330000000	2110000000	2300000000	2180000000	354000000	994000000	233000000	2270000000	3330000000
36	1511000000	1009000000	3329000000	566700000	3726000000	975300000	867800000	644600000	8211000000	8593000000	7402000000	7375000000	2709000000	14020000000	361200000	1265000000	1635000000	936300000	2060000000	5160000000	2880000000	3050000000	2200000000	3660000000	3560000000	2470000000	2540000000	2840000000	389000000	1060000000	289000000	2130000000	3520000000
43	1900000000	978200000	3957000000	741800000	3613000000	1009000000	764200000	427700000					3134000000	13510000000	309300000	1818000000	1820000000	1243000000	3427000000	9800000000	4070000000	4690000000	3020000000	4900000000	4000000000	2780000000	3140000000	3110000000	574000000	1340000000	361000000	2390000000	3260000000

[truncated: 44 more sheets: Fig.1j_cell lines growth stats, Fig.1j_PDXs growth stats, Fig.2_T84_G4, Fig.2_T99_G3, Fig.2_T105_G3, Fig.2_T109, Fig.2_110, Fig.2_111, Fig.2_113, Fig.2_PL-015, Fig.3a_MCF7, Fig.3b_T47D, Fig.3c_HCC1428, Fig.3d_MCF7, Fig.3e_T47D, Fig.3f_HCC1428, Fig.3g, Fig.3h_PDXs, Fig.3i_PDXs, Fig.3j_PDXs …]
